# Supplementary material for: Safety and Efficacy of Concurrent Atezolizumab/Bevacizumab or Nivolumab Combination Therapy with Yttrium-90 Radioembolization of Advanced Unresectable Hepatocellular Carcinoma
Source: Curr Oncol. 2023 Nov 25;30(12):10100–10. doi: 10.3390/curroncol30120734 (PMC10742675; doi:10.3390/curroncol30120734)
Supplement: Supplementary file 1 [file curroncol-30-00734-s001.zip]

Archive with 1 entries (1 files):
- curroncol-2668910-supplementary.pdf
